# Supplementary material for: Time-Varying Networks of Inter-Ictal Discharging Reveal Epileptogenic Zone
Source: Front Comput Neurosci. 2017 Aug 18;11:77. doi: 10.3389/fncom.2017.00077 (PMC5563307; doi:10.3389/fncom.2017.00077)
Supplement: Supplementary file 1 [file DataSheet1.ZIP]

Archive with 93 entries (90 files):
- EP1/
- EP1/1002.edf
- EP1/1003.edf
- EP1/1004.edf
- EP1/1005.edf
- EP1/1006.edf
- EP1/1007.edf
- EP1/1009.edf
- EP1/1022.edf
- EP1/1023.edf
- EP1/1024.edf
- EP1/1029.edf
- EP1/1031.edf
- EP1/1032.edf
- EP1/1034.edf
- EP1/1037.edf
- EP1/1039.edf
- EP1/1041.edf
- EP1/1042.edf
- EP1/1043.edf
- EP1/1045.edf
- EP1/1046.edf
- EP1/1047.edf
- EP1/1048.edf
- EP1/1049.edf
- EP1/1050.edf
- EP1/1052.edf
- EP1/1053.edf
- EP1/1054.edf
- EP1/1055.edf
- EP1/1056.edf
- EP2/
- EP2/1007.edf
- EP2/1008.edf
- EP2/1010.edf
- EP2/1011.edf
- EP2/1012.edf
- EP2/1015.edf
- EP2/1020.edf
- EP2/1033.edf
- EP2/1034.edf
- EP2/1043.edf
- EP2/1044.edf
- EP2/1045.edf
- EP2/1047.edf
- EP2/1054.edf
- EP2/1060.edf
- EP2/1064.edf
- EP2/1075.edf
- EP2/1076.edf
- EP2/1077.edf
- EP2/1079.edf
- EP2/1081.edf
- EP2/1082.edf
- EP2/1084.edf
- EP2/1085.edf
- EP2/1088.edf
- EP2/1089.edf
- EP2/1098.edf
- EP2/1099.edf
- EP2/1101.edf
- EP2/1113.edf
- EP3/
- EP3/1003.edf
- EP3/1005.edf
- EP3/1006.edf
- EP3/1011.edf
- EP3/1018.edf
- EP3/1019.edf
- EP3/1022.edf
- EP3/1023.edf
- EP3/1024.edf
- EP3/1025.edf
- EP3/1026.edf
- EP3/1027.edf
- EP3/1028.edf
- EP3/1032.edf
- EP3/1033.edf
- EP3/1035.edf
- EP3/1038.edf
- EP3/1039.edf
- EP3/1040.edf
- EP3/1041.edf
- EP3/1042.edf
- EP3/1043.edf
- EP3/1044.edf
- EP3/1045.edf
- EP3/1046.edf
- EP3/1047.edf
- EP3/1048.edf
- EP3/1049.edf
- EP3/1051.edf
- EP3/1053.edf
